# Supplementary material for: Hematological Effects and Benchmark Doses of Long-Term Co-Exposure to Benzene, Toluene, and Xylenes in a Follow-Up Study on Petrochemical Workers
Source: Toxics. 2022 Aug 28;10(9):502. doi: 10.3390/toxics10090502 (PMC9501893; doi:10.3390/toxics10090502)
Supplement: Supplementary file 1 [file toxics-10-00502-s001.zip]

Archive with 1 entries (1 files):
- toxics-1861216-supplementary.pdf
